# Supplementary material for: Microencapsulation of lemongrass and mangosteen peel as phytogenic compounds to gas kinetics, fermentation, degradability, methane production, and microbial population using in vitro gas technique
Source: PLoS One. 2024 Jun 5;19(6):e0304282. doi: 10.1371/journal.pone.0304282 (PMC11152265; doi:10.1371/journal.pone.0304282)
Supplement: S1 Fig — (XLSX) [file pone.0304282.s001.xlsx]

## Sheet: Gas production
Level of MELM (%)	Repication	Incubation time																							Mean
		0	1	2	3	4	5	6	7	8	9	10	11	12	15	18	21	24	30	36	48	60	72	96
0	1	1.00908	4.36991	7.62365	10.7737	13.8234	16.7759	19.6343	22.4017	25.0808	27.6746	30.1858	32.6169	34.9706	41.5911	47.5987	53.0501	57.9968	66.5588	73.6088	84.1939	91.3707	96.2366	101.773	98.1647
	2	0.761767	4.0611	7.24589	10.3201	13.2876	16.152	18.917	21.5861	24.1624	26.6493	29.0499	31.3671	33.6038	39.8589	45.4848	50.5448	55.0959	62.8709	69.1604	78.3644	84.3875	88.3291	92.5964
	3	-1.45797	1.74	4.84283	7.85337	10.7743	13.6084	16.3582	19.0262	21.6148	24.1264	26.5633	28.9277	31.2218	37.7026	43.622	49.0288	53.9673	62.598	69.7984	80.8171	88.4862	93.824	102.125
	4	0.104294	3.39034	6.57079	9.64906	12.6284	15.5121	18.3032	21.0046	23.6193	26.1501	28.5997	30.9706	33.2654	39.7175	45.5685	50.8746	55.6867	64.0092	70.8559	81.1251	88.0815	92.7965	96.1647
1	1	3.09362	6.50118	9.80933	13.0209	16.1389	19.1658	22.1044	24.9573	27.7269	30.4158	33.0261	35.5604	38.0206	44.9791	51.346	57.1717	62.5023	71.8425	79.6623	91.6904	100.121	106.031	113.077	110.359
	2	-0.169308	3.18048	6.43349	9.59253	12.6603	15.6395	18.5325	21.3421	24.0704	26.7199	29.2929	31.7916	34.2181	41.085	47.3737	53.1331	58.4076	67.6618	75.4235	87.3932	95.8132	101.736	108.834
	3	0.804479	4.24819	7.5915	10.8373	13.9885	17.0478	20.0179	22.9015	25.7009	28.4187	31.0573	33.619	36.106	43.1402	49.5769	55.4669	60.8565	70.3013	78.2097	90.3764	98.9067	104.887	112.021
	4	0.295465	3.47224	6.56129	9.56502	12.4858	15.3259	18.0876	20.773	23.3843	25.9234	28.3924	30.7933	33.1278	39.7516	45.8416	51.4409	56.589	65.674	73.3539	85.3337	93.8942	100.011	107.506
2	1	3.61495	6.7479	9.79538	12.7597	15.6432	18.448	21.1762	23.8301	26.4115	28.9225	31.365	33.7408	36.0519	42.6135	48.6526	54.2107	59.3263	68.3676	76.0263	88.009	96.6069	102.776	110.379	107.945
	2	2.54674	5.78054	8.91942	11.9662	14.9235	17.794	20.5802	23.2846	25.9097	28.4577	30.9309	33.3316	35.6617	42.2497	48.2745	53.7841	58.8226	67.6441	75.0216	86.3514	94.2755	99.8177	108.405
	3	-0.474219	2.66142	5.71219	8.68037	11.5682	14.3779	17.1115	19.7711	22.3587	24.8763	27.3257	29.7088	32.0275	38.6135	44.679	50.2652	55.4099	64.5117	72.2317	84.3337	93.0401	99.3037	107.052
	4	1.89582	5.06329	8.14233	11.1354	14.0449	16.8733	19.6226	22.2953	24.8933	27.4188	29.8739	32.2604	34.5803	41.1589	47.202	52.7533	57.8529	66.8411	74.4265	86.2313	94.6408	100.633	105.945
3	1	1.3277	4.52457	7.63482	10.6608	13.6048	16.469	19.2556	21.9667	24.6043	27.1705	29.6671	32.0961	34.4593	41.1715	47.3528	53.0451	58.2871	67.5599	75.4237	87.7481	96.6116	102.986	110.868	110.279
	2	1.67152	4.75215	7.75162	10.6721	13.5156	16.2842	18.9799	21.6045	24.16	26.6482	29.0708	31.4296	33.7263	40.2596	46.2901	51.8564	56.9943	66.1141	73.8841	86.144	95.0433	101.503	109.596
	3	1.24059	4.46546	7.6046	10.6603	13.6348	16.5301	19.3486	22.0921	24.7626	27.3622	29.8927	32.3558	34.7536	41.571	47.8591	53.6589	59.0083	68.4933	76.5625	89.2672	98.4621	105.117	113.419
	4	2.02018	5.01487	7.93095	10.7705	13.5355	16.2279	18.8497	21.4026	23.8885	26.3092	28.6663	30.9616	33.1966	39.5557	45.4271	50.8482	55.8535	64.7419	72.3191	84.2851	92.9813	99.3011	107.232
4	1	2.64576	5.82116	8.91254	11.9221	14.8521	17.7045	20.4814	23.1849	25.8168	28.3791	30.8736	33.3021	35.6663	42.3902	48.5944	54.319	59.6011	68.9719	76.95	89.5253	98.6405	105.248	113.508	112.278
	2	2.5566	5.91566	9.18159	12.357	15.4443	18.4461	21.3647	24.2023	26.9613	29.6438	32.2519	34.7877	37.2532	44.2471	50.6754	56.5837	62.0141	71.5927	79.6845	92.2948	101.294	107.716	115.57
	3	3.04578	6.02585	8.92683	11.7508	14.4999	17.1759	19.781	22.3169	24.7855	27.1886	29.5279	31.8051	34.0219	40.3254	46.1403	51.5043	56.4524	65.2276	72.695	84.4566	92.9734	99.1407	106.84
	4	2.60749	5.68472	8.6835	11.6058	14.4536	17.2289	19.9333	22.5688	25.1371	27.64	30.079	32.4559	34.7721	41.3725	47.4809	53.1338	58.3653	67.6874	75.6713	88.3655	97.6769	104.507	113.192
